# Supplementary material for: Combining the Potent Reducing Properties of Pecan Nutshell with a Solvent-Free Mechanochemical Approach for Synthesizing High Ag0 Content-Silver Nanoparticles: An Eco-Friendly Route to an Efficient Multifunctional Photocatalytic, Antibacterial, and Antioxidant Material
Source: Nanomaterials (Basel). 2023 Feb 23;13(5):821. doi: 10.3390/nano13050821 (PMC10005451; doi:10.3390/nano13050821)
Supplement: Supplementary file 1 [file nanomaterials-13-00821-s001.zip]

Archive with 1 entries (1 files):
- nanomaterials-2223434-supplementary.pdf
